# Supplementary material for: The Kinetics of the Redox Reaction of Platinum(IV) Ions with Ascorbic Acid in the Presence of Oxygen
Source: Materials (Basel). 2023 Jun 27;16(13):4630. doi: 10.3390/ma16134630 (PMC10342784; doi:10.3390/ma16134630)
Supplement: Supplementary file 1 [file materials-16-04630-s001.zip]

Archive with 1 entries (1 files):
- materials-2347065-supplementary.pdf
